# Supplementary material for: A novel item-allocation procedure for the three-form planned missing data design
Source: MethodsX. 2020 May 28;7:100941. doi: 10.1016/j.mex.2020.100941 (PMC7327835; doi:10.1016/j.mex.2020.100941)
Supplement: Supplementary file 1 [file mmc1.zip]

Archive with 6 entries (6 files):
- createBlocks.R
- createFacets.R
- initScript.R
- runPmdSim.R
- screenFit.R
- subroutines.R
